# Supplementary material for: Pyrococcus furiosus Argonaute coupled PCR assay for accurate discrimination between the MS-H vaccine strain and clinical isolates of Mycoplasma synoviae
Source: PLoS One. 2026 Jul 28;21(7):e0351464. doi: 10.1371/journal.pone.0351464 (PMC13411903; doi:10.1371/journal.pone.0351464)
Supplement: S1 Data — (XLSX) [file pone.0351464.s003.xlsx]

## Sheet: Primer4-H
	MS-H	MS-H	MS-H	MS-W	MS-W	MS-W
0	307	244	195	82.1	-14.2	129
	133	91.4	292	-32.3	117	-60.6
2	197	184	367	0.82	-56.6	20.1
	262	245	432	11.7	-14.9	10.6
3	378	314	507	5.93	7.53	38.1
	571	381	577	25.9	19.7	62.1
4	676	439	598	45.7	17.2	47.2
	761	487	621	35.2	19	41.1
	829	524	635	25.1	18.4	29.2
5	889	555	653	22.3	13.6	21.2
	949	584	670	24	14	17.3
6	1005	610	682	10.7	12.6	12.1
	1056	640	696	0.884	15	13.8
7	1104	666	712	4.54	5.55	10.2
	1149	693	720	6.43	4.47	7.52
8	1192	717	734	6.13	4.34	0.776
	1234	741	747	7.17	4.2	0.593
9	1276	766	754	9.56	2.26	6.73
	1321	791	773	10.1	5.64	-1.38
10	1366	816	785	9.93	0.271	3.51
	1413	840	793	3.95	-2.05	5.86
11	1457	864	806	12	5.31	11
	1502	889	819	11.7	3.31	10.4
12	1544	915	827	10.4	-5.18	11.1
	1582	938	836	13.4	-3.01	13.5
13	1614	962	849	10.9	-0.146	8.32
	1642	987	858	8.94	-3.12	12.1
14	1666	1013	864	3.33	-0.72	16.7
	1686	1038	877	6.99	-7.49	19.2
15	1704	1060	888	3.6	-2.2	22.1
	1719	1084	902	3.39	-8.19	22
16	1732	1105	905	1.27	-4.47	21.1
	1742	1129	917	5.7	-2.02	22.6
17	1751	1148	938	1.97	-5.79	22.9
	1761	1167	952	5.4	-4.52	19.1
18	1768	1186	973	6.81	-5.7	15.2
	1776	1207	989	2.67	6.05	-4.05
19	1783	1227	1013	1.97	-1.2	5.5
	1791	1247	1037	1.6	7.37	4.42
20	1796	1264	1061	1.22	1.32	9.4
	1802	1283	1075	3.24	-0.134	10.5
21	1809	1301	1097	47.2	0.83	16.2
	1813	1321	1112	2.72	-4.49	20.3
22	1817	1339	1120	2.36	3.6	17.8
	1821	1357	1131	3.61	-1.18	17.3
23	1824	1374	1142	3.13	-2.91	19.8
	1830	1392	1151	6.26	-0.946	16.2
24	1833	1410	1158	4.39	-1.58	20.5
	1839	1427	1161	11.5	-1.51	12.5
25	1842	1443	1173	7.63	5.19	12.7
	1847	1460	1178	13.9	1.48	5.34
26	1850	1477	1188	-0.405	2.95	11.3
	1853	1495	1195	12.7	3.11	2.44
27	1856	1511	1205	12.3	2.56	10.6
	1861	1530	1208	15.1	6.73	2.08
28	1864	1547	1219	13.8	4.01	7.95
	1866	1566	1226	13.2	4.49	5.96
29	1867	1583	1232	13.1	6.53	-1.28
	1870	1601	1240	14.1	7.93	-3.87
30	1873	1616	1247	19.8	14.8	-2.46

## Sheet: Primer4-W
	MS-H	MS-H	MS-H	MS-W	MS-W	MS-W
0	116	15	177	178	361	176
	-40.2	-168	207	82.7	221	197
2	33	-117	276	148	259	257
	70.7	-34.3	343	198	346	324
3	96	3.15	375	357	491	391
	73.7	49.8	418	510	689	494
4	60.1	57.4	451	655	836	598
	41.3	54.2	474	784	973	678
	28.6	45.8	486	906	1060	740
5	11.8	42.8	490	1019	1151	785
	4.47	36.2	487	1114	1264	831
6	-0.211	32.2	489	1199	1340	860
	-7.99	32	485	1271	1427	912
7	-17.4	20.1	485	1344	1505	947
	-23.7	14.3	476	1412	1605	990
8	-25.5	11.9	477	1482	1663	1033
	-30.6	10.6	481	1540	1745	1070
9	-36	3.5	474	1596	1829	1112
	-30.8	-4.95	472	1647	1896	1155
10	-37.4	-6.99	474	1702	1975	1198
	-29.8	-6.3	476	1750	2037	1240
11	-30.6	-11.7	476	1793	2094	1275
	-25.6	-10.4	478	1823	2149	1321
12	-22.9	-9.53	474	1850	2199	1358
	-20.4	-11.8	475	1875	2251	1393
13	-21.3	-11.4	482	1901	2292	1432
	-17	-11.4	482	1921	2333	1467
14	-11.2	-15.9	473	1935	2369	1499
	-12.1	-11.5	475	1948	2404	1542
15	-9.19	-13.2	475	1962	2430	1576
	-7.23	-14.2	474	1969	2450	1619
16	-5.47	-13.6	476	1974	2470	1635
	-7.52	-9.86	475	1983	2490	1666
17	-4.64	-10.4	477	1990	2517	1713
	-2.76	-15.5	477	2003	2506	1748
18	0.742	-12.6	476	2010	2535	1768
	2.73	-11.7	476	2019	2540	1814
19	-0.198	-14.2	476	2021	2556	1840
	5.86	-11.8	479	2022	2582	1870
20	6.42	-5.2	477	2034	2575	1906
	6.77	-3.31	475	2040	2582	1934
21	9.85	-6.9	482	2048	2585	1953
	7.84	-4.17	481	2048	2597	1979
22	5.73	-0.295	486	2050	2607	2009
	6.47	-2.66	487	2057	2614	2022
23	10.6	-2.83	488	2061	2619	2058
	9.49	-1.32	491	2067	2622	2076
24	16.7	4.85	490	2070	2615	2119
	8.85	1.89	491	2075	2622	2140
25	14.2	7.76	498	2082	2615	2156
	18.5	8.09	490	2086	2624	2187
26	15.1	6.93	496	2090	2630	2208
	14.7	12.7	500	2092	2634	2231
27	19.1	12.4	501	2097	2657	2241
	16	14.2	504	2096	2639	2263
28	20	11.3	511	2104	2645	2280
	19.7	19.7	509	2109	2639	2297
29	23.9	17.8	512	2120	2659	2322
	23.9	19.8	517	2121	2658	2316
30	27.4	22.1	519	2119	2665	2351

## Sheet: Primer select
	MS-H	MS-H	MS-H	MS-W	MS-W	MS-W
primer1-H	985.86	869.14	927.5	277.17	253.83	265.5
primer1-W	783.12	778.88	781	1327.97	1154.03	1241
primer2-H	1279	1124	1018	715	650	524
primer2-W	913	666	695	1341	1703	1753
primer3-H	1108	941	990	-4.56	9	8.52
primer3-W	310	411	503	1259	1483	1612
primer4-H	1873	1616	1247	19.8	14.8	-2.46
primer4-W	27.4	22.1	519	2119	2665	2351

## Sheet: Sensitivity of MS-H
	MS-H	MS-H	MS-H	MS-W	MS-W	MS-W
NTC	396.05	-119.85	138.1	10.55	15.4	20.84
1X100	322.31	-100.91	110.7	15.8	13.5	19.2
1x101	330.03	-104.27	112.88	18.2	20.1	4.57
1x102	22.9	198	208	28.6	6.96	2.65
1x103	281	690	721	47.7	24.3	24
1x104	723	943	942	55.8	41.9	25.6
1x105	867	1101	1082	57.3	49.9	40.6
1x106	908	1070	1120	54.3	57.4	50.4
1x107	860	1086	1169	47.3	29.9	46.7
1x108	816	914	860	27.7	35.9	39.5

## Sheet: Sensitivity of MS-W
	MS-H	MS-H	MS-H	MS-W	MS-W	MS-W
NTC	609.95	55.55	332.75	20.75	10.44	15.6
1X10⁰	377.01	-2.17	187.42	227.83	-49.17	89.33
1x10¹	413.95	61.28	237.61	12.16	5.23	8.7
1x10²	372.08	96.58	234.33	64.63	-9.15	27.74
1x10³	404.8	195.63	300.22	566.04	249.15	407.59
1x10⁴	361.6	54.38	207.99	1684.92	1152.08	1418.5
1x10⁵	286.59	46.13	166.36	2510.62	1784.05	2147.33
1x10⁶	186.86	16.68	101.77	2676.86	1908.14	2292.5
1x10⁷	492.21	25.04	258.63	2528.73	1903.6	2216.17
1x10⁸	249.86	-8.03	120.92	2605.38	1548.95	2077.17

## Sheet: Specificity
	MS-H	MS-H	MS-H	MS-W	MS-W	MS-W
MS-W	272.64	18.26	145.45	1947.41	1542.59	1745
MS-H	1122.05	979.95	1051	123.41	20.59	72
NTC	458.23	-120.09	169.07	188.63	34.92	111.78
KPn	239.71	53.17	146.44	199.03	-44.83	77.1
S. aureus	246.25	197.75	222	274.58	-18.09	128.24
Salmonella	224.06	71.79	147.92	251.2	49.9	150.55
E.coli	121.1	-7.32	56.89	192.39	11.42	101.9
MGC	188.28	23.56	105.92	282.38	-50.83	115.78
MGn	345.56	-73.36	136.1	39	17.25	28.13
MG	327.64	-77.26	125.19	17.39	12.06	14.73

## Sheet: Clinical samples
	MS-H	MS-H	MS-H	MS-W	MS-W	MS-W
1	741.85	926.67	1111.49	0.5	4.9	9.3
2	1131.34	1184.33	1237.32	-68.2	106.97	282.14
3	-109.6	152.35	414.3	1395.4	1655	1914.6
4	1175.1	1377.5	1579.9	-1.07	7.37	15.81
5	-42.86	348.27	739.4	1655.39	2012.67	2369.95
6	-31.61	220.54	472.69	1400.13	1920.8	2441.47
7	114.66	345	575.34	1765.75	2014.2	2262.65
8	-31.77	236.08	503.93	1684.03	2133.2	2582.37
9	-145.92	161.65	469.22	1500.68	1742	1983.32
10	-87.05	101.81	290.67	1378.64	1655.4	1932.16
11	-15.29	208.68	432.65	1582.77	1665.8	1748.83
12	-42.81	164.2	371.21	1719.93	1963	2206.07
NTC	-95.87	189.5	474.87	1.29	10.71	20.13
